# Supplementary material for: A taxonomic study on semifumata species-group of Fissocantharis Pic, with description of six new species from China and Myanmar (Coleoptera, Cantharidae)
Source: Zookeys. 2011 Dec 8;(152):43–61. doi: 10.3897/zookeys.152.2070 (PMC3234424; doi:10.3897/zookeys.152.2070)
Supplement: XML Treatment for Fissocantharis semifumata [file zookeys.152.2070-treatment1.xml]

<!DOCTYPE tp:taxon-treatment
  PUBLIC "-//TaxonX//DTD Taxonomic Treatment Publishing DTD v0 20100105//EN" "tax-treatment-NSO.dtd">
<tp:taxon-treatment xmlns:tp="http://www.plazi.org/taxpub"><tp:treatment-meta><mixed-citation publication-type="journal"><person-group><name><surname>Yang</surname><given-names>Yuxia</given-names></name><name><surname>Yang</surname><given-names>Xingke</given-names></name></person-group><article-title>A taxonomic study on 
                    <italic>semifumata</italic> species-group of 
                    <italic>Fissocantharis</italic> Pic, with description of six new species from China and Myanmar (Coleoptera, Cantharidae)
                </article-title><source>Zookeys</source><day>8</day><month>12</month><year>2011</year><volume>2011</volume><issue>152</issue><fpage>43</fpage><lpage>61</lpage><pub-id pub-id-type="doi">10.3897/zookeys.152.2070</pub-id></mixed-citation></tp:treatment-meta><tp:nomenclature><tp:taxon-name>
                            <tp:taxon-name-part taxon-name-part-type="genus">Fissocantharis</tp:taxon-name-part>
                            <tp:taxon-name-part taxon-name-part-type="species">semifumata</tp:taxon-name-part>
                        <object-id xmlns:xlink="http://www.w3.org/1999/xlink" xlink:type="simple">http://species-id.net/wiki/Fissocantharis_semifumata</object-id>
                        </tp:taxon-name><tp:taxon-authority>(Fairmaire, 1889)</tp:taxon-authority><xref ref-type="fig" rid="F1">Figs 1–3</xref><xref ref-type="fig" rid="F3">11–13</xref><tp:nomenclature-citation-list><tp:nomenclature-citation><tp:taxon-name>Podabrus semifumatus</tp:taxon-name><comment><xref ref-type="bibr" rid="B1">Fairmaire, 1889</xref>: 39.</comment></tp:nomenclature-citation><tp:nomenclature-citation><tp:taxon-name>Podabrus bicoloricornis</tp:taxon-name><comment><xref ref-type="bibr" rid="B5">Pic, 1926a</xref>: 356. – <xref ref-type="bibr" rid="B8">Wittmer, 1989</xref>: 219 (syn.).</comment></tp:nomenclature-citation><tp:nomenclature-citation><tp:taxon-name>Rhagonycha nigrosubapicalis</tp:taxon-name><comment><xref ref-type="bibr" rid="B6">Pic, 1926b</xref>: 5. – <xref ref-type="bibr" rid="B8">Wittmer, 1989</xref>: 219 (syn.).</comment></tp:nomenclature-citation><tp:nomenclature-citation><tp:taxon-name>Rhagonycha semifumata</tp:taxon-name><comment>: <xref ref-type="bibr" rid="B8">Wittmer, 1989</xref>: 219.</comment></tp:nomenclature-citation><tp:nomenclature-citation><tp:taxon-name>Micropodabrus semifumatus</tp:taxon-name><comment>: <xref ref-type="bibr" rid="B9">Wittmer, 1997</xref>: 312.</comment></tp:nomenclature-citation><tp:nomenclature-citation><tp:taxon-name>Fissocantharis semifumata</tp:taxon-name><comment>: <xref ref-type="bibr" rid="B10">Yang et al. 2009</xref>: 49.</comment></tp:nomenclature-citation></tp:nomenclature-citation-list></tp:nomenclature><tp:treatment-sec sec-type="Type material examined"><title>Type material examined.</title><p>Holotype ♂ of <italic><tp:taxon-name>Podabrus semifumatus</tp:taxon-name></italic> Fairmaire, 1889, “Moupin [Sichuan: Baoxing], 1870, A. David” (MNHN). Holotype ♂ of <italic><tp:taxon-name>Podabrus bicoloricornis</tp:taxon-name></italic> Pic, 1926, “Moupin [Sichuan: Baoxing], 1870, A. David” (MNHN). Holotype ♂ of <italic><tp:taxon-name>Rhagonycha nigrosubapicalis</tp:taxon-name></italic> Pic, 1926, “Szetschwan [Sichuan], Gunpanting [Songpan], Stöner” (MNHN).
                        </p></tp:treatment-sec><tp:treatment-sec sec-type="Additional material examined"><title>Additional material examined.</title><p>2♂♂, CHINA, Sichuan, Mt. Emei, 500–1200m, <named-content xmlns:xlink="http://www.w3.org/1999/xlink" content-type="dwc:verbatimCoordinates" xlink:type="simple">29.30°N, 103.20°E</named-content>, 4–18.v.1989, leg. S.J. Kolibáč (NHMB); 1♂, same locality, 1000m, 4–20.v.1989, leg. Vit Kubáň (NHMB); 1♂, same locality, 600–1050m, 5–19.v.1989, lgt. Lad. Bocák (NHMB); 1♂, 1♀, Sichuan, Mt. Emei, 580–960m, 21.vi.1955, leg. Xingchi Yang [transliterated from Chinese label, the followings as the same] (IZAS); 1♀, same locality, 580–1150m, 27.vi.1955, leg. Zhonglin Ge (IZAS); 1♀, same locality, 1800–2100m, 24.vi.1955, leg. Zhonglin Ge (IZAS); 1♀, same locality, 2100–3100m, 25.vi.1955, leg. Le Wu (IZAS); 1♂, Sichuan, Chudian, 1783m, 23.vi.1957, leg. Fuxing Zhu (IZAS).
                        </p></tp:treatment-sec><tp:treatment-sec sec-type="Distribution"><title>Distribution.</title><p>China (Gansu, Sichuan).</p></tp:treatment-sec><tp:treatment-sec sec-type="Redescription"><title>Redescription.</title><p><bold>Male</bold>(<xref ref-type="fig" rid="F1">Figs 1–3</xref>). Head yellow, apices of mandibles, terminal labial and maxillary palpomeres dark brown, antennae black, antennomeres I yellow, slightly darkened at apices, prothorax and scutellum yellow, elytra mostly black, light yellow at bases and lateral margins, of which inner margins slightly wider on anterior than<!--PageBreak--> posterior part and distinctly wider than outer margins, legs yellow, femora darkened at apices, tibiae black along upper sides, tarsi black, meso- and metasterna and abdomen black, last 2 abdominal ventrites yellow.
                        </p><p><!--PageBreak-->Head subquadrate, evenly narrowed behind eyes, densely and finely punctate, eyes moderately protruding, breadth across eyes slightly wider than anterior margin of pronotum, terminal maxillary palpomeres long-triangular, widest near apices, antennae filiform and simple, extending to apical one-third of elytra, antennomeres II slightly widened apically, about 1.5 times as long as wide at apices, III about twice as long as II, V longest, XI slightly longer than X.</p><p>Pronotum subquadrate, slightly wider than long, widest at base, anterior margin arcuate, lateral margins diverging posteriorly, posterior margin almost straight, anterior angles rounded, posterior angles nearly vertical, disc densely and finely punctate as that on head, distinctly convex on posterolateral parts.</p><p>Elytra about 4 times longer than pronotum, 3 times longer than humeral width, lateral margins distinctly diverging posteriorly, disc slightly sparsely and largely punctate than that on pronotum.</p><p>Legs: all tarsal claws bifid, with lower claws slightly shorter than upper ones.</p><p>Aedeagus (<xref ref-type="fig" rid="F3">Figs 11–13</xref>): conjoint dorsal plate of parameres with median emargination of apical margin wide and distinctly deeper than lateral ones, protuberances between median and lateral emarginations narrow and almost half length of ventral process of each paramere in dorsal view; ventral process of each paramere narrow, slightly turned outwards at apex in lateral view; median lobe without any sclerotized projection in dorsum.
                        </p><p><bold>Female.</bold> Body larger, eyes less protruding and antennae shorter than that of males, pronotum distinctly wider than long, disc slightly convex, tarsal claws with lower claws distinctly shorter than upper ones.
                        </p></tp:treatment-sec><tp:treatment-sec sec-type="Variation within species"><title>Variation within species.</title><p>Sometimes elytra entirely light yellow, or slightly darkened at apices, legs with tibiae entirely black. Body length: 8.0–11.0 mm; width: 1.5–2.5 mm.</p></tp:treatment-sec><tp:treatment-sec sec-type="Remarks"><title>Remarks.</title><p>In this study, the holotype male of this species is examined, however, its male genitalia is different from the illustration provided by <xref ref-type="bibr" rid="B9">Wittmer (1997)</xref> who based on the specimen located in “Chasseurs Thibetains, Ta-Tsien-Lu, 1896” (NHMB). After a careful examination, the latter is shown to be a new species described below, <italic><tp:taxon-name>Fissocantharis bicolorata</tp:taxon-name></italic> sp. n. In this case, it is necessary to redescribe and illustrate this species here.
                        </p><fig id="F1" position="float" orientation="portrait"><label>Figures 1–4.</label><caption><p>Male habitus, dorsal view <bold>1–3</bold> <italic><tp:taxon-name>Fissocantharis semifumata</tp:taxon-name></italic> (Fairmaire, 1889) <bold>1</bold> Holotype of <italic><tp:taxon-name>Podabrus semifumatus</tp:taxon-name></italic> Fairmaire, 1889 <bold>2</bold> Holotype of <italic><tp:taxon-name>Podabrus bicoloricornis</tp:taxon-name></italic> Pic, 1926 <bold>3</bold> Holotype of <italic><tp:taxon-name>Rhagonycha nigrosubapicalis</tp:taxon-name></italic> Pic, 1926 <bold>4</bold> Holotype of <italic><tp:taxon-name>Micropodabrus fissus</tp:taxon-name></italic> Wittmer, 1997</p></caption><graphic xmlns:xlink="http://www.w3.org/1999/xlink" xlink:href="ZooKeys-152-043-g001.jpg" position="float" orientation="portrait" xlink:type="simple"/></fig></tp:treatment-sec><tp:treatment-sec><!--Section generated to contain objects referenced in tp:taxon-treatment.--><fig id="F3" position="float" orientation="portrait"><label>Figures 11–13.</label><caption><p>Aedeagus of <italic><tp:taxon-name>Fissocantharis semifumata</tp:taxon-name></italic> (Fairmaire, 1889) <bold>11</bold> dorsal view <bold>12</bold> ventral view <bold>13</bold> lateral view. Scale bar: 1 mm.</p></caption><graphic xmlns:xlink="http://www.w3.org/1999/xlink" xlink:href="ZooKeys-152-043-g003.jpg" position="float" orientation="portrait" xlink:type="simple"/></fig></tp:treatment-sec><ref-list><ref id="B1"><mixed-citation xmlns:xlink="http://www.w3.org/1999/xlink" xlink:type="simple"><person-group><name name-style="western"><surname>Fairmaire</surname><given-names>L</given-names></name></person-group> (<year>1889</year>)<article-title> Coléoptères de l'intérieur de la Chine. (5 partie).</article-title><source>Annales de la Société Entomologique de France </source><volume>9</volume>(<issue>6</issue>): <fpage>5</fpage>-<lpage>84</lpage>.</mixed-citation></ref><ref id="B5"><mixed-citation xmlns:xlink="http://www.w3.org/1999/xlink" xlink:type="simple"><person-group><name name-style="western"><surname>Pic</surname><given-names>M</given-names></name></person-group> (<year>1926a</year>)<article-title> Nouveaux coléoptères exotiques.</article-title><source>Bulletin du Muséun d'Histoire Naturelle (Paris)</source><volume>32</volume>: <fpage>354</fpage>-<lpage>359</lpage>.</mixed-citation></ref><ref id="B8"><mixed-citation xmlns:xlink="http://www.w3.org/1999/xlink" xlink:type="simple"><person-group><name name-style="western"><surname>Wittmer</surname><given-names>W</given-names></name></person-group> (<year>1989</year>)<article-title> 42. Beitrag zur Kenntnis der indo-malaiischen Cantharidae und Malachiidae (Coleoptera).</article-title><source>Entomologica Basiliensia</source><volume>13</volume>: <fpage>209</fpage>-<lpage>237</lpage>.</mixed-citation></ref><ref id="B6"><mixed-citation xmlns:xlink="http://www.w3.org/1999/xlink" xlink:type="simple"><person-group><name name-style="western"><surname>Pic</surname><given-names>M</given-names></name></person-group> (<year>1926b</year>)<article-title> Nouveautés diverses.</article-title><source>Mélanges Exotico-Entomologiques</source><volume>45</volume>: <fpage>1</fpage>-<lpage>32</lpage>.</mixed-citation></ref><ref id="B9"><mixed-citation xmlns:xlink="http://www.w3.org/1999/xlink" xlink:type="simple"><person-group><name name-style="western"><surname>Wittmer</surname><given-names>W</given-names></name></person-group> (<year>1997</year>)<article-title> Neue Cantharidae (Col.) aus dem indo-malaiischen und palaearktischen Faunengebiet mit Mutationen. 2. Beitrag.</article-title><source>Entomologica Basiliensia </source><volume>20</volume>: <fpage>223</fpage>-<lpage>366</lpage>.</mixed-citation></ref><ref id="B10"><mixed-citation xmlns:xlink="http://www.w3.org/1999/xlink" xlink:type="simple"><person-group><name name-style="western"><surname>Yang</surname><given-names>YX</given-names></name><name name-style="western"><surname>Brancucci</surname><given-names>M</given-names></name><name name-style="western"><surname>Yang</surname><given-names>XK</given-names></name></person-group> (<year>2009</year>)<article-title> Synonymical notes on the genus <italic>Micropodabrus</italic> Pic and related genera (Coleoptera, Cantharidae).</article-title><source>Entomologica Basiliensia et Collectionis Frey</source><volume>31</volume>: <fpage>49</fpage>-<lpage>54</lpage>.</mixed-citation></ref></ref-list></tp:taxon-treatment>
