# Supplementary material for: A taxonomic study on semifumata species-group of Fissocantharis Pic, with description of six new species from China and Myanmar (Coleoptera, Cantharidae)
Source: Zookeys. 2011 Dec 8;(152):43–61. doi: 10.3897/zookeys.152.2070 (PMC3234424; doi:10.3897/zookeys.152.2070)
Supplement: XML Treatment for Fissocantharis fissa [file zookeys.152.2070-treatment2.xml]

<!DOCTYPE tp:taxon-treatment
  PUBLIC "-//TaxonX//DTD Taxonomic Treatment Publishing DTD v0 20100105//EN" "tax-treatment-NSO.dtd">
<tp:taxon-treatment xmlns:tp="http://www.plazi.org/taxpub"><tp:treatment-meta><mixed-citation publication-type="journal"><person-group><name><surname>Yang</surname><given-names>Yuxia</given-names></name><name><surname>Yang</surname><given-names>Xingke</given-names></name></person-group><article-title>A taxonomic study on 
                    <italic>semifumata</italic> species-group of 
                    <italic>Fissocantharis</italic> Pic, with description of six new species from China and Myanmar (Coleoptera, Cantharidae)
                </article-title><source>Zookeys</source><day>8</day><month>12</month><year>2011</year><volume>2011</volume><issue>152</issue><fpage>43</fpage><lpage>61</lpage><pub-id pub-id-type="doi">10.3897/zookeys.152.2070</pub-id></mixed-citation></tp:treatment-meta><tp:nomenclature><tp:taxon-name>
                            <tp:taxon-name-part taxon-name-part-type="genus">Fissocantharis</tp:taxon-name-part>
                            <tp:taxon-name-part taxon-name-part-type="species">fissa</tp:taxon-name-part>
                        <object-id xmlns:xlink="http://www.w3.org/1999/xlink" xlink:type="simple">http://species-id.net/wiki/Fissocantharis_fissa</object-id>
                        </tp:taxon-name><tp:taxon-authority>(Wittmer, 1997)</tp:taxon-authority><xref ref-type="fig" rid="F1">Fig. 4</xref><tp:nomenclature-citation-list><tp:nomenclature-citation><tp:taxon-name>Micropodabrus fissus</tp:taxon-name><comment><xref ref-type="bibr" rid="B9">Wittmer, 1997</xref>: 313, Abb. 183.</comment></tp:nomenclature-citation><tp:nomenclature-citation><tp:taxon-name>Fissocantharis fissa</tp:taxon-name><comment>: <xref ref-type="bibr" rid="B10">Yang et al. 2009</xref>: 49.</comment></tp:nomenclature-citation></tp:nomenclature-citation-list></tp:nomenclature><tp:treatment-sec sec-type="Type material examined"><title>Type material examined.</title><p>Holotype ♂, “CHINA SE, Shaanxi, Danfeng NE env., 900–1500m, <named-content xmlns:xlink="http://www.w3.org/1999/xlink" content-type="dwc:verbatimCoordinates" xlink:type="simple">33°45'N, 110°37'E</named-content><named-content xmlns:xlink="http://www.w3.org/1999/xlink" content-type="dwc:verbatimCoordinates" xlink:type="simple">33°52'N, 110°22'E</named-content>, 28–29.v.1995, lgt. L.R. Businský" (NHMB).<!--PageBreak-->
                        </p></tp:treatment-sec><tp:treatment-sec sec-type="Additional material examined"><title>Additional material examined.</title><p>1♂, CHINA, Hubei, Xingshan, Longmenhe, 1350m, 18.vi.1993, leg. Jian Yao; 1♂, same locality, 1280m, 23.vi.1993, leg. Wenzhu Li; 1♂, same locality, 1400m, 16.vi.1993, leg. Runzhi Huang; 1♀, same locality, 1260m, 14.vi.1993, leg. Hongxing Li; 1♀, same locality, 1280m, 14.vi.1993, leg. Jian Yao; 1♀, same locality, 1350m, 16.vi.1993, leg. Jian Yao; 1♀, same locality, 1350m, 14.vii.1993, leg. Baowen Sun [all transliterated from Chinese labels] (all in IZAS).</p></tp:treatment-sec><tp:treatment-sec sec-type="Distribution"><title>Distribution.</title><p>China (Shaanxi, Hubei).</p></tp:treatment-sec><tp:treatment-sec sec-type="Supplementary description"><title>Supplementary description.</title><p><bold>Male</bold> (<xref ref-type="fig" rid="F1">Fig. 4</xref>).Elytra metallic blue, light yellowatbases and lateral margins, of which inner margins slightly wider on anterior than posterior part and distinctly wider than outer margins.Aedeagus: conjoint dorsal plate of parameres with median emargination of apical margin wide and deeper than lateral ones, protuberances between median and lateral emarginations narrowed apically and rounded at apices, about one-fourth length of ventral process of each paramere in dorsal view; ventral process of each paramere slender; median lobe presenting with a sclerotized projection in middle of dorsum, which tapered apically and bent dorsally at apex.
                        </p><p><bold>Female.</bold> Body larger, eyes less protruding, antennae shorter and narrower than that of males, pronotum with disc slightly convex, elytra metallic blue, light yellow at bases of outer margins, all tarsal claws each with a triangular appendiculate.
                        </p><p>Body length: 7.0–9.0 mm; width: 1.5–2.3 mm.</p></tp:treatment-sec><tp:treatment-sec sec-type="Remarks"><title>Remarks.</title><p>In the original manuscript by <xref ref-type="bibr" rid="B9">Wittmer (1997)</xref>, the elytra of the type male was described as being partly black, which actually is metallic blue based on the examination of a series of additional specimens at our disposal. Also, it is the first time to describe the female for this species here.
                        </p><p>Besides, the type series of this species is shown to be plural and composed of 3 species. Except the holotype, one male paratype labeled with “CHINA NW, Sichuan, Min Shan, 2500–4500m, <named-content xmlns:xlink="http://www.w3.org/1999/xlink" content-type="dwc:verbatimCoordinates" xlink:type="simple">33°10'N, 103°50'E</named-content>, 14–16.vii.1990, leg. Jiří Kolibáč” actually belongs to <italic><tp:taxon-name>Fissocantharis fissiformis</tp:taxon-name></italic> (Švihla, 2005), the other one “CHINA, Sichuan pr., Kangding distr., Hailougou Glacier Park, 21–24.vii.1992, lgt. R. Dunda” is a new species described here, <italic><tp:taxon-name>Fissocantharis bicolorata</tp:taxon-name></italic> sp. n. Thus, the two paratypes of this species designated by <xref ref-type="bibr" rid="B9">Wittmer (1997)</xref> become invalid. In this case, this species is excluded from Sichuan province at the moment.
                        </p></tp:treatment-sec><tp:treatment-sec><!--Section generated to contain objects referenced in tp:taxon-treatment.--><fig id="F1" position="float" orientation="portrait"><label>Figures 1–4.</label><caption><p>Male habitus, dorsal view <bold>1–3</bold> <italic><tp:taxon-name>Fissocantharis semifumata</tp:taxon-name></italic> (Fairmaire, 1889) <bold>1</bold> Holotype of <italic><tp:taxon-name>Podabrus semifumatus</tp:taxon-name></italic> Fairmaire, 1889 <bold>2</bold> Holotype of <italic><tp:taxon-name>Podabrus bicoloricornis</tp:taxon-name></italic> Pic, 1926 <bold>3</bold> Holotype of <italic><tp:taxon-name>Rhagonycha nigrosubapicalis</tp:taxon-name></italic> Pic, 1926 <bold>4</bold> Holotype of <italic><tp:taxon-name>Micropodabrus fissus</tp:taxon-name></italic> Wittmer, 1997</p></caption><graphic xmlns:xlink="http://www.w3.org/1999/xlink" xlink:href="ZooKeys-152-043-g001.jpg" position="float" orientation="portrait" xlink:type="simple"/></fig></tp:treatment-sec><ref-list><ref id="B9"><mixed-citation xmlns:xlink="http://www.w3.org/1999/xlink" xlink:type="simple"><person-group><name name-style="western"><surname>Wittmer</surname><given-names>W</given-names></name></person-group> (<year>1997</year>)<article-title> Neue Cantharidae (Col.) aus dem indo-malaiischen und palaearktischen Faunengebiet mit Mutationen. 2. Beitrag.</article-title><source>Entomologica Basiliensia </source><volume>20</volume>: <fpage>223</fpage>-<lpage>366</lpage>.</mixed-citation></ref><ref id="B10"><mixed-citation xmlns:xlink="http://www.w3.org/1999/xlink" xlink:type="simple"><person-group><name name-style="western"><surname>Yang</surname><given-names>YX</given-names></name><name name-style="western"><surname>Brancucci</surname><given-names>M</given-names></name><name name-style="western"><surname>Yang</surname><given-names>XK</given-names></name></person-group> (<year>2009</year>)<article-title> Synonymical notes on the genus <italic>Micropodabrus</italic> Pic and related genera (Coleoptera, Cantharidae).</article-title><source>Entomologica Basiliensia et Collectionis Frey</source><volume>31</volume>: <fpage>49</fpage>-<lpage>54</lpage>.</mixed-citation></ref></ref-list></tp:taxon-treatment>
