# Supplementary material for: A taxonomic study on semifumata species-group of Fissocantharis Pic, with description of six new species from China and Myanmar (Coleoptera, Cantharidae)
Source: Zookeys. 2011 Dec 8;(152):43–61. doi: 10.3897/zookeys.152.2070 (PMC3234424; doi:10.3897/zookeys.152.2070)
Supplement: XML Treatment for Fissocantharis yui [file zookeys.152.2070-treatment3.xml]

<!DOCTYPE tp:taxon-treatment
  PUBLIC "-//TaxonX//DTD Taxonomic Treatment Publishing DTD v0 20100105//EN" "tax-treatment-NSO.dtd">
<tp:taxon-treatment xmlns:tp="http://www.plazi.org/taxpub"><tp:treatment-meta><mixed-citation publication-type="journal"><person-group><name><surname>Yang</surname><given-names>Yuxia</given-names></name><name><surname>Yang</surname><given-names>Xingke</given-names></name></person-group><article-title>A taxonomic study on 
                    <italic>semifumata</italic> species-group of 
                    <italic>Fissocantharis</italic> Pic, with description of six new species from China and Myanmar (Coleoptera, Cantharidae)
                </article-title><source>Zookeys</source><day>8</day><month>12</month><year>2011</year><volume>2011</volume><issue>152</issue><fpage>43</fpage><lpage>61</lpage><pub-id pub-id-type="doi">10.3897/zookeys.152.2070</pub-id></mixed-citation></tp:treatment-meta><tp:nomenclature><tp:taxon-name>
                            <tp:taxon-name-part taxon-name-part-type="genus">Fissocantharis</tp:taxon-name-part>
                            <tp:taxon-name-part taxon-name-part-type="species">yui</tp:taxon-name-part>
                        <object-id xmlns:xlink="http://www.w3.org/1999/xlink" xlink:type="simple">urn:lsid:zoobank.org:act:57C148E2-C9E5-476C-A8EA-81AC65B20EC0</object-id>
                        <object-id xmlns:xlink="http://www.w3.org/1999/xlink" xlink:type="simple">http://species-id.net/wiki/Fissocantharis_yui</object-id>
                        </tp:taxon-name><tp:taxon-status xmlns:xlink="http://www.w3.org/1999/xlink" xlink:type="simple">sp. n.</tp:taxon-status><xref ref-type="fig" rid="F2">Figs 5</xref><xref ref-type="fig" rid="F4">14–16</xref></tp:nomenclature><tp:treatment-sec sec-type="Type material"><title>Type material.</title><p>Holotype ♂, CHINA, Yunnan, Lanping, 13.vi.2010, leg. Guoyue Yu [transliterated from Chinese label] (IZAS). Paratypes: 2♂♂, same data to the holotype (IZAS).</p></tp:treatment-sec><tp:treatment-sec sec-type="Distribution"><title>Distribution.</title><p>China (Yunnan).</p></tp:treatment-sec><tp:treatment-sec sec-type="Diagnosis"><title>Diagnosis.</title><p>This species is similar to <italic><tp:taxon-name>Fissocantharis grahami</tp:taxon-name></italic> (Wittmer, 1997), but distinguishable by the aedeagus: conjoint dorsal plate of parameres with lateral emarginations of apical margin shallow, protuberances between median and lateral emarginations slightly wide and nearly truncated at apices.
                        </p></tp:treatment-sec><tp:treatment-sec sec-type="Description"><title>Description.</title><p><bold>Male</bold> (<xref ref-type="fig" rid="F2">Fig. 5</xref>). Head yellow, dorsum behind eyes black, apices of mandibles brown, terminal labial and maxillary palpomeres black, antennae black,<!--PageBreak--> antennomeres I–V yellow, darkened at apices, pronotum yellow, with a large black marking in middle, which extending from anterior to posterior margin and wider on posterior than anterior part, scutellum yellow, elytra metallic blue, light yellow at bases of outer margins, legs yellow, femora and tibiae darkened at apices, tarsi black, ventral parts of thorax and abdomen black, last 3 abdominal ventrites yellow.
                        </p><p>Head subquadrate, evenly narrowed behind eyes, slightly depressed on vertex, dorsum densely and finely punctate, eyes slightly protruding, breadth across eyes wider than anterior margin of pronotum, terminal maxillary palpomeres slender, slightly widened near apices, antennae filiform and simple, extending to middle of elytra, antennomeres II about twice as long as wide, III one-third longer than II, XI slightly longer than X.</p><p>Pronotum subquadrate, almost as long as wide, widest at base, anterior margin arcuate, lateral margins slightly diverging posteriorly, posterior margin almost straight, anterior angles rounded, posterior angles nearly vertical, disc densely and finely punctate as that on head, convex on posterolateral parts.</p><p>Elytra about 5 times longer than pronotum, 4 times longer than humeral width, lateral margins parallel, disc densely and slightly largely punctate than that on pronotum.</p><p>Legs: all tarsal claws bifid, with lower claws slightly shorter than upper ones.</p><p>Aedeagus (<xref ref-type="fig" rid="F4">Figs 14–16</xref>): conjoint dorsal plate of parameres with median emargination of apical margin slightly wide and distinctly deeper than lateral ones, protuberances between median and lateral emarginations slightly wide and nearly truncated at apices, about one-fourth length of ventral process of each paramere in dorsal view; ventral process of each paramere slender, slightly turned outwards in lateral view; median lobe presenting with a sclerotized lingulate projection in middle of dorsum.
                        </p><p><bold>Female.</bold> Unknown.
                        </p></tp:treatment-sec><tp:treatment-sec sec-type="Type series variation"><title>Type series variation.</title><p>Sometimes head black, slightly brown at clypeus, antennae entirely black, pronotum black, slightly brown at anterior and lateral margins, scutellum black, legs mostly dark brown. Body length: 6.0–7.0 mm; width: 1.1–1.3 mm.</p></tp:treatment-sec><tp:treatment-sec sec-type="Etymology"><title>Etymology.</title><p>Patronymic, dedicated to its collector, Dr. Guoyue Yu (Beijing, China).</p><fig id="F2" position="float" orientation="portrait"><label>Figures 5–10.</label><caption><p>Male habitus, dorsal view <bold>5</bold> <italic><tp:taxon-name>Fissocantharis yui</tp:taxon-name></italic> sp. n. <bold>6</bold> <italic><tp:taxon-name>Fissocantharis semimetallica</tp:taxon-name></italic> sp. n. <bold>7</bold> <italic><tp:taxon-name>Fissocantharis bicolorata</tp:taxon-name></italic> sp. n. <bold>8</bold> <italic><tp:taxon-name>Fissocantharis maculiceps</tp:taxon-name></italic> sp. n. <bold>9</bold> <italic><tp:taxon-name>Fissocantharis bimaculata</tp:taxon-name></italic> sp. n. <bold>10</bold> <italic><tp:taxon-name>Fissocantharis flava</tp:taxon-name></italic> sp. n.</p></caption><graphic xmlns:xlink="http://www.w3.org/1999/xlink" xlink:href="ZooKeys-152-043-g002.jpg" position="float" orientation="portrait" xlink:type="simple"/></fig></tp:treatment-sec><tp:treatment-sec><!--Section generated to contain objects referenced in tp:taxon-treatment.--><fig id="F4" position="float" orientation="portrait"><label>Figures 14–22.</label><caption><p>Aedeagi <bold>14–16</bold> <italic><tp:taxon-name>Fissocantharis yui</tp:taxon-name></italic> sp. n. <bold>17–19</bold> <italic><tp:taxon-name>Fissocantharis semimetallica</tp:taxon-name></italic> sp. n. <bold>20–22</bold> <italic><tp:taxon-name>Fissocantharis bicolorata</tp:taxon-name></italic> sp. n. <bold>14, 17, 20</bold> dorsal view <bold>15, 18, 21</bold> ventral view <bold>16, 19, 22</bold> lateral view. Scale bars: 1 mm.</p></caption><graphic xmlns:xlink="http://www.w3.org/1999/xlink" xlink:href="ZooKeys-152-043-g004.jpg" position="float" orientation="portrait" xlink:type="simple"/></fig></tp:treatment-sec></tp:taxon-treatment>
