# Supplementary material for: A taxonomic study on semifumata species-group of Fissocantharis Pic, with description of six new species from China and Myanmar (Coleoptera, Cantharidae)
Source: Zookeys. 2011 Dec 8;(152):43–61. doi: 10.3897/zookeys.152.2070 (PMC3234424; doi:10.3897/zookeys.152.2070)
Supplement: XML Treatment for Fissocantharis semimetallica [file zookeys.152.2070-treatment4.xml]

<!DOCTYPE tp:taxon-treatment
  PUBLIC "-//TaxonX//DTD Taxonomic Treatment Publishing DTD v0 20100105//EN" "tax-treatment-NSO.dtd">
<tp:taxon-treatment xmlns:tp="http://www.plazi.org/taxpub"><tp:treatment-meta><mixed-citation publication-type="journal"><person-group><name><surname>Yang</surname><given-names>Yuxia</given-names></name><name><surname>Yang</surname><given-names>Xingke</given-names></name></person-group><article-title>A taxonomic study on 
                    <italic>semifumata</italic> species-group of 
                    <italic>Fissocantharis</italic> Pic, with description of six new species from China and Myanmar (Coleoptera, Cantharidae)
                </article-title><source>Zookeys</source><day>8</day><month>12</month><year>2011</year><volume>2011</volume><issue>152</issue><fpage>43</fpage><lpage>61</lpage><pub-id pub-id-type="doi">10.3897/zookeys.152.2070</pub-id></mixed-citation></tp:treatment-meta><tp:nomenclature><tp:taxon-name>
                            <tp:taxon-name-part taxon-name-part-type="genus">Fissocantharis</tp:taxon-name-part>
                            <tp:taxon-name-part taxon-name-part-type="species">semimetallica</tp:taxon-name-part>
                        <object-id xmlns:xlink="http://www.w3.org/1999/xlink" xlink:type="simple">urn:lsid:zoobank.org:act:B47A68A1-3F09-4879-B0D2-DCC04EB351AB</object-id>
                        <object-id xmlns:xlink="http://www.w3.org/1999/xlink" xlink:type="simple">http://species-id.net/wiki/Fissocantharis_semimetallica</object-id>
                        </tp:taxon-name><tp:taxon-status xmlns:xlink="http://www.w3.org/1999/xlink" xlink:type="simple">sp. n.</tp:taxon-status><xref ref-type="fig" rid="F2">Figs 6</xref><xref ref-type="fig" rid="F4">17–19</xref></tp:nomenclature><tp:treatment-sec sec-type="Type material"><title>Type material</title><p>Holotype ♂, MYANMAR, Kachin prov., Mt. Emaw Bum, road of Kanphant, 2358m, <named-content xmlns:xlink="http://www.w3.org/1999/xlink" content-type="dwc:verbatimCoordinates" xlink:type="simple">26°09'N, 98°31'E</named-content>, 28.v.2006, M. Langer (NHMB). Paratypes: 1♂, 2♀♀, same data as holotype (1♀ in NHMB; 1♂, 1♀ in IZAS); 1♂, CHINA, Yunnan Prov., Tengchong, Houqiao, Danzha, Zhaobitang, 2510m, <named-content xmlns:xlink="http://www.w3.org/1999/xlink" content-type="dwc:verbatimCoordinates" xlink:type="simple">25.55627°N, 98.20941°E</named-content>, 29.v.2006, H.B. Liang collector, California Academy &amp; IOZ, Chinese Acad. Sci. (IZAS).
                        </p></tp:treatment-sec><tp:treatment-sec sec-type="Distribution"><title>Distribution.</title><p>China (Yunnan), Myanmar (Kachin).</p></tp:treatment-sec><tp:treatment-sec sec-type="Diagnosis"><title>Diagnosis.</title><p>This new species is similar to <italic><tp:taxon-name>Fissocantharis fissa</tp:taxon-name></italic> (Wittmer, 1997), but can be distinguished by the femora black along apical two-thirds of upper sides, aedeagus: ventral process of each paramere distinctly turned outwards in lateral view, median lobe without any sclerotized projection in dorsum.
                        </p></tp:treatment-sec><tp:treatment-sec sec-type="Description"><title>Description.</title><p><bold>Male</bold> (<xref ref-type="fig" rid="F2">Fig. 6</xref>).Head light yellow, dorsum behind eyes black, apices of mandibles dark brown, labial and maxillary palpomeres darkened, gula black, antennae black, pronotum black, light yellow at anterior and lateral margins, of which wider on anterior than posterior part, scutellum black, with very narrow light yellow lateral and apical margins, elytra metallic blue, light yellow at humeri and lateral margins, of which inner margins slightly wider than outer ones, legs black, coxae, trochanters and femora light yellow, femora black along apical two-thirds of upper sides, ventral parts of thorax and abdomen black, last abdominal ventrite light yellow.
                        </p><p>Head subquadrate, evenly narrowed behind eyes, dorsum densely and finely punctate, eyes strongly protruding, breadth across eyes distinctly wider than anterior margin of pronotum, terminal maxillary palpomeres long-triangular, widest near apices, antennae filiform and simple, extending to apical one-third of elytra, antennomeres II slightly widened apically, about 3 times as long as wide at apices, III one-third longer than II, V longest, XI slightly shorter than X.</p><p>Pronotum subquadrate, almost as long as wide, widest at base, anterior margin arcuate, lateral margins distinctly diverging posteriorly, posterior margin almost straight, anterior angles rounded, posterior angles nearly vertical, disc densely and finely punctate as that on head, distinctly convex on posterolateral parts.</p><p>Elytra about 5 times longer than pronotum, 4 times longer than humeral width, lateral margins parallel, disc slightly sparsely and largely punctate than that on pronotum.</p><p>Legs: all tarsal claws bifid, with lower claws slightly shorter than upper ones.</p><p>Aedeagus (<xref ref-type="fig" rid="F4">Figs 17–19</xref>): conjoint dorsal plate of parameres with median emargination of apical margin wide and distinctly deeper than lateral ones, protuberances between emarginations slightly narrow, about one-fourth length of ventral process of each paramere in dorsal view; ventral process of each paramere slender, distinctly turned outwards in lateral view; median lobe without any sclerotized projection in dorsum.
                        </p><p><bold>Female.</bold> Body larger, eyes less protruding, antennae shorter and narrower, pronotum wider than that of males, head mostly black, elytra with lateral margins diverging posteriorly, legs with coxae and femora black, light yellow at bases of ventral sides of femora, all tarsal claws each with a triangular appendiculate.
                        </p></tp:treatment-sec><tp:treatment-sec sec-type="Type series variation"><title>Type series variation.</title><p>Sometimes head and pronotum entirely light yellow, elytra light yellow almost at basal half part. Body length: 8.5–12.0 mm; width: 1.5–2.5 mm.</p></tp:treatment-sec><tp:treatment-sec sec-type="Etymology"><title>Etymology.</title><p>This new specific name is derived from Latin <italic>semi</italic> (half) and Greek <italic>metall</italic> (metallic), referring its elytra partly metallic blue.
                        </p></tp:treatment-sec><tp:treatment-sec sec-type="Remarks"><title>Remarks.</title><p>One male paratype (CHINA, Yunnan) with left antennomeres VIII–XI, right protarsomeres II–V, right mesoleg, left mesotarsomeres II–V, right metatarsi and left metatarsomeres III–V and one female paratype with left antennomeres VII–XI, right VIII–XI and right metatarsus are missing.<!--PageBreak--></p><fig id="F3" position="float" orientation="portrait"><label>Figures 11–13.</label><caption><p>Aedeagus of <italic><tp:taxon-name>Fissocantharis semifumata</tp:taxon-name></italic> (Fairmaire, 1889) <bold>11</bold> dorsal view <bold>12</bold> ventral view <bold>13</bold> lateral view. Scale bar: 1 mm.</p></caption><graphic xmlns:xlink="http://www.w3.org/1999/xlink" xlink:href="ZooKeys-152-043-g003.jpg" position="float" orientation="portrait" xlink:type="simple"/></fig></tp:treatment-sec><tp:treatment-sec><!--Section generated to contain objects referenced in tp:taxon-treatment.--><fig id="F2" position="float" orientation="portrait"><label>Figures 5–10.</label><caption><p>Male habitus, dorsal view <bold>5</bold> <italic><tp:taxon-name>Fissocantharis yui</tp:taxon-name></italic> sp. n. <bold>6</bold> <italic><tp:taxon-name>Fissocantharis semimetallica</tp:taxon-name></italic> sp. n. <bold>7</bold> <italic><tp:taxon-name>Fissocantharis bicolorata</tp:taxon-name></italic> sp. n. <bold>8</bold> <italic><tp:taxon-name>Fissocantharis maculiceps</tp:taxon-name></italic> sp. n. <bold>9</bold> <italic><tp:taxon-name>Fissocantharis bimaculata</tp:taxon-name></italic> sp. n. <bold>10</bold> <italic><tp:taxon-name>Fissocantharis flava</tp:taxon-name></italic> sp. n.</p></caption><graphic xmlns:xlink="http://www.w3.org/1999/xlink" xlink:href="ZooKeys-152-043-g002.jpg" position="float" orientation="portrait" xlink:type="simple"/></fig><fig id="F4" position="float" orientation="portrait"><label>Figures 14–22.</label><caption><p>Aedeagi <bold>14–16</bold> <italic><tp:taxon-name>Fissocantharis yui</tp:taxon-name></italic> sp. n. <bold>17–19</bold> <italic><tp:taxon-name>Fissocantharis semimetallica</tp:taxon-name></italic> sp. n. <bold>20–22</bold> <italic><tp:taxon-name>Fissocantharis bicolorata</tp:taxon-name></italic> sp. n. <bold>14, 17, 20</bold> dorsal view <bold>15, 18, 21</bold> ventral view <bold>16, 19, 22</bold> lateral view. Scale bars: 1 mm.</p></caption><graphic xmlns:xlink="http://www.w3.org/1999/xlink" xlink:href="ZooKeys-152-043-g004.jpg" position="float" orientation="portrait" xlink:type="simple"/></fig></tp:treatment-sec></tp:taxon-treatment>
