# Supplementary material for: A taxonomic study on semifumata species-group of Fissocantharis Pic, with description of six new species from China and Myanmar (Coleoptera, Cantharidae)
Source: Zookeys. 2011 Dec 8;(152):43–61. doi: 10.3897/zookeys.152.2070 (PMC3234424; doi:10.3897/zookeys.152.2070)
Supplement: XML Treatment for Fissocantharis bicolorata [file zookeys.152.2070-treatment5.xml]

<!DOCTYPE tp:taxon-treatment
  PUBLIC "-//TaxonX//DTD Taxonomic Treatment Publishing DTD v0 20100105//EN" "tax-treatment-NSO.dtd">
<tp:taxon-treatment xmlns:tp="http://www.plazi.org/taxpub"><tp:treatment-meta><mixed-citation publication-type="journal"><person-group><name><surname>Yang</surname><given-names>Yuxia</given-names></name><name><surname>Yang</surname><given-names>Xingke</given-names></name></person-group><article-title>A taxonomic study on 
                    <italic>semifumata</italic> species-group of 
                    <italic>Fissocantharis</italic> Pic, with description of six new species from China and Myanmar (Coleoptera, Cantharidae)
                </article-title><source>Zookeys</source><day>8</day><month>12</month><year>2011</year><volume>2011</volume><issue>152</issue><fpage>43</fpage><lpage>61</lpage><pub-id pub-id-type="doi">10.3897/zookeys.152.2070</pub-id></mixed-citation></tp:treatment-meta><tp:nomenclature><tp:taxon-name>
                            <tp:taxon-name-part taxon-name-part-type="genus">Fissocantharis</tp:taxon-name-part>
                            <tp:taxon-name-part taxon-name-part-type="species">bicolorata</tp:taxon-name-part>
                        <object-id xmlns:xlink="http://www.w3.org/1999/xlink" xlink:type="simple">urn:lsid:zoobank.org:act:A1A55A22-BBA6-498D-AC18-34A5C42A4849</object-id>
                        <object-id xmlns:xlink="http://www.w3.org/1999/xlink" xlink:type="simple">http://species-id.net/wiki/Fissocantharis_bicolorata</object-id>
                        </tp:taxon-name><tp:taxon-status xmlns:xlink="http://www.w3.org/1999/xlink" xlink:type="simple">sp. n.</tp:taxon-status><xref ref-type="fig" rid="F2">Figs 7</xref><xref ref-type="fig" rid="F4">20–22</xref><tp:nomenclature-citation-list><tp:nomenclature-citation><tp:taxon-name>Micropodabrus semifumatus</tp:taxon-name><comment>: <xref ref-type="bibr" rid="B9">Wittmer, 1997</xref>: 312, Abb. 184 [misidentification, nec. <xref ref-type="bibr" rid="B1">Fairmaire, 1889</xref>].</comment></tp:nomenclature-citation></tp:nomenclature-citation-list></tp:nomenclature><tp:treatment-sec sec-type="Type material"><title>Type material.</title><p>Holotype ♂, CHINA, Sichuan, Kangding, Zheduoshanya, 4300m, 21.vi.1990, leg. Fusheng Huang [transliterated from Chinese label] (IZAS). Paratypes: 1♂, Sichuan pr., Kangding distr., Hailuogou Glacier Park, 21–24.vii.1992, lgt. R. Dunda (NHMB); 2♂♂, 1♀, Tat-sien-lu [Sichuan: Dajianlu], 1896 (NHMB); 1♂, Ta-tsien-Loû [Sichuan: Dajianlu], Chasseurs Thibetains, 1896 (NHMB); 2♂♂, Sichuan, Kangding, 2700m, 29.v.1983, leg. Xuezhong Zhang [transliterated from Chinese label, the followings as the same] (IZAS); 1♂, same locality, 2100m, leg. 22.vi.1983, leg. Shuyong Wang (IZAS); 2♂♂, same locality, 2500m, leg. 26.vi.1983, leg. Shuyong Wang (IZAS); 1♂, 1♀, same locality, 2600m, leg. 30.vi.1983, leg. Yuanqing Chen (IZAS); 1♀, same locality, 2300m, leg. 27.v.1983, leg. Yuanqing Chen (IZAS); 2♂♂, Sichuan, Ganzi, 3300m, 30.vi.1983, leg. Yuanqing Chen (IZAS); 3♀♀, Sichuan, Kangding, 3.vi.2004, leg. Yibin Ba &amp; Aimin Shi (HBUM).</p></tp:treatment-sec><tp:treatment-sec sec-type="Distribution"><title>Distribution.</title><p>China (Sichuan).</p></tp:treatment-sec><tp:treatment-sec sec-type="Diagnosis"><title>Diagnosis.</title><p>This new species is similar to <italic><tp:taxon-name>Fissocantharis semifumata</tp:taxon-name></italic> (Fairmaire, 1889), but differs in the following characters: elytra with different coloration in both sexes, mixed black with light yellow in male, while entirely lightly yellow in female, lateral margins nearly parallel in male; aedeagus: conjoint dorsal plate of parameres with median emargination of apical margin slightly narrow, protuberances between median and lateral emarginations slightly wide.
                        </p></tp:treatment-sec><tp:treatment-sec sec-type="Description"><title>Description.</title><p><bold>Male</bold> (<xref ref-type="fig" rid="F2">Fig. 7</xref>).Head reddish brown, clypeus light yellow, mouthparts dark brown, antennae black, pronotum and scutellum reddish brown, elytra black, light yellow at bases and lateral margins, of which inner margins wider than outer ones, legs black, femora light brown at inner sides, ventral parts of thorax and abdomen black, last 2 abdominal ventrites light yellow.
                        </p><p>Head subquadrate, evenly narrowed behind eyes, dorsum densely and finely punctate, eyes moderately protruding, breadth across eyes slightly wider than anterior margin of pronotum, terminal maxillary palpomeres long-triangular, widest near apices, antennae filiform and simple, extending to apical one-third of elytra, antennomeres II about 1.5 times as long as wide at apices, III one-third longer than II, V longest, XI slightly shorter than X.</p><p>Pronotum subquadrate, slightly wider than long, widest at base, anterior margin arcuate, lateral margins diverging posteriorly, posterior margin almost straight, anterior angles rounded, posterior angles nearly vertical, disc densely and finely punctate as that on head, distinctly convex on posterolateral parts.</p><p><!--PageBreak-->Elytra about 5 times longer than pronotum, 4 times longer than humeral width, lateral margins nearly parallel, disc slightly sparsely and largely punctate than that on pronotum.</p><p>Legs: all tarsal claws bifid, with upper claws almost as long as lower ones.</p><p>Aedeagus (<xref ref-type="fig" rid="F4">Figs 20–22</xref>): conjoint dorsal plate of parameres with median emargination of apical margin slightly narrow and deeper than lateral ones, protuberances between median and lateral emarginations slightly wide and rounded at apices, about half length of ventral process of each paramere in dorsal view; ventral process of each paramere narrow, slightly turned outwards at apex in lateral view; median lobe without any sclerotized projection in dorsum.
                        </p><p><bold>Female.</bold> Body larger, eyes less protruding, antennae narrower and shorter than that of males, pronotum distinctly wider than long, elytra entirely light yellow, with lateral margins diverging posteriorly, tarsal claws with lower claws distinctly shorter than upper ones.
                        </p><p>Body length: 8.0–11.0 mm; width: 1.5–2.5 mm.</p></tp:treatment-sec><tp:treatment-sec sec-type="Etymology"><title>Etymology.</title><p>This new specific name is derived from Latin <italic>bi-</italic> (two) and <italic>color</italic> (coloration), referring to it being sexually dimorphic in coloration of elytra.
                        </p><fig id="F4" position="float" orientation="portrait"><label>Figures 14–22.</label><caption><p>Aedeagi <bold>14–16</bold> <italic><tp:taxon-name>Fissocantharis yui</tp:taxon-name></italic> sp. n. <bold>17–19</bold> <italic><tp:taxon-name>Fissocantharis semimetallica</tp:taxon-name></italic> sp. n. <bold>20–22</bold> <italic><tp:taxon-name>Fissocantharis bicolorata</tp:taxon-name></italic> sp. n. <bold>14, 17, 20</bold> dorsal view <bold>15, 18, 21</bold> ventral view <bold>16, 19, 22</bold> lateral view. Scale bars: 1 mm.</p></caption><graphic xmlns:xlink="http://www.w3.org/1999/xlink" xlink:href="ZooKeys-152-043-g004.jpg" position="float" orientation="portrait" xlink:type="simple"/></fig></tp:treatment-sec><tp:treatment-sec><!--Section generated to contain objects referenced in tp:taxon-treatment.--><fig id="F2" position="float" orientation="portrait"><label>Figures 5–10.</label><caption><p>Male habitus, dorsal view <bold>5</bold> <italic><tp:taxon-name>Fissocantharis yui</tp:taxon-name></italic> sp. n. <bold>6</bold> <italic><tp:taxon-name>Fissocantharis semimetallica</tp:taxon-name></italic> sp. n. <bold>7</bold> <italic><tp:taxon-name>Fissocantharis bicolorata</tp:taxon-name></italic> sp. n. <bold>8</bold> <italic><tp:taxon-name>Fissocantharis maculiceps</tp:taxon-name></italic> sp. n. <bold>9</bold> <italic><tp:taxon-name>Fissocantharis bimaculata</tp:taxon-name></italic> sp. n. <bold>10</bold> <italic><tp:taxon-name>Fissocantharis flava</tp:taxon-name></italic> sp. n.</p></caption><graphic xmlns:xlink="http://www.w3.org/1999/xlink" xlink:href="ZooKeys-152-043-g002.jpg" position="float" orientation="portrait" xlink:type="simple"/></fig></tp:treatment-sec><ref-list><ref id="B9"><mixed-citation xmlns:xlink="http://www.w3.org/1999/xlink" xlink:type="simple"><person-group><name name-style="western"><surname>Wittmer</surname><given-names>W</given-names></name></person-group> (<year>1997</year>)<article-title> Neue Cantharidae (Col.) aus dem indo-malaiischen und palaearktischen Faunengebiet mit Mutationen. 2. Beitrag.</article-title><source>Entomologica Basiliensia </source><volume>20</volume>: <fpage>223</fpage>-<lpage>366</lpage>.</mixed-citation></ref><ref id="B1"><mixed-citation xmlns:xlink="http://www.w3.org/1999/xlink" xlink:type="simple"><person-group><name name-style="western"><surname>Fairmaire</surname><given-names>L</given-names></name></person-group> (<year>1889</year>)<article-title> Coléoptères de l'intérieur de la Chine. (5 partie).</article-title><source>Annales de la Société Entomologique de France </source><volume>9</volume>(<issue>6</issue>): <fpage>5</fpage>-<lpage>84</lpage>.</mixed-citation></ref></ref-list></tp:taxon-treatment>
