# Supplementary material for: A taxonomic study on semifumata species-group of Fissocantharis Pic, with description of six new species from China and Myanmar (Coleoptera, Cantharidae)
Source: Zookeys. 2011 Dec 8;(152):43–61. doi: 10.3897/zookeys.152.2070 (PMC3234424; doi:10.3897/zookeys.152.2070)
Supplement: XML Treatment for Fissocantharis maculiceps [file zookeys.152.2070-treatment6.xml]

<!DOCTYPE tp:taxon-treatment
  PUBLIC "-//TaxonX//DTD Taxonomic Treatment Publishing DTD v0 20100105//EN" "tax-treatment-NSO.dtd">
<tp:taxon-treatment xmlns:tp="http://www.plazi.org/taxpub"><tp:treatment-meta><mixed-citation publication-type="journal"><person-group><name><surname>Yang</surname><given-names>Yuxia</given-names></name><name><surname>Yang</surname><given-names>Xingke</given-names></name></person-group><article-title>A taxonomic study on 
                    <italic>semifumata</italic> species-group of 
                    <italic>Fissocantharis</italic> Pic, with description of six new species from China and Myanmar (Coleoptera, Cantharidae)
                </article-title><source>Zookeys</source><day>8</day><month>12</month><year>2011</year><volume>2011</volume><issue>152</issue><fpage>43</fpage><lpage>61</lpage><pub-id pub-id-type="doi">10.3897/zookeys.152.2070</pub-id></mixed-citation></tp:treatment-meta><tp:nomenclature><tp:taxon-name>
                            <tp:taxon-name-part taxon-name-part-type="genus">Fissocantharis</tp:taxon-name-part>
                            <tp:taxon-name-part taxon-name-part-type="species">maculiceps</tp:taxon-name-part>
                        <object-id xmlns:xlink="http://www.w3.org/1999/xlink" xlink:type="simple">urn:lsid:zoobank.org:act:64BAA203-6045-448D-9978-05EF2FB85AC2</object-id>
                        <object-id xmlns:xlink="http://www.w3.org/1999/xlink" xlink:type="simple">http://species-id.net/wiki/Fissocantharis_maculiceps</object-id>
                        </tp:taxon-name><tp:taxon-status xmlns:xlink="http://www.w3.org/1999/xlink" xlink:type="simple">sp. n.</tp:taxon-status><xref ref-type="fig" rid="F2">Figs 8</xref><xref ref-type="fig" rid="F5">23–25</xref></tp:nomenclature><tp:treatment-sec sec-type="Type material"><title>Type material.</title><p>Holotype ♂, CHINA, Gansu, Wenxian, Huangtuling, 2350m, 9.vii.2003, leg. Yibin Ba &amp;Yang Yu (HBUM). Paratypes: 2♂♂, 2♀♀, same data to the holotype (1♂, 1♀ in HBUM; 1♂, 1♀ in NHMB); 1♂, Gansu, Wenxian, Qiujiaba, 2350–2650m, 30.vi.1998, leg. Xingke Yang (IZAS); 1♂, same locality, 2000–2100m, 1.vii.1998, leg. Shuyong Wang (IZAS); 1♀, same locality, 2200–2350m, 29.vi.1998, leg. Decheng Yuan (IZAS); 1♀, same locality, 2350–2650m, 30.vi.1998, leg. Decheng Yuan (IZAS); 2♀♀, same locality, 2350m, 28.vi.1998, leg. Jian Yao (IZAS); 1♀, same locality, 2350–2650m, 30.vi.1998, leg. Wenyi Zhou (IZAS); 3♀♀, Gansu, Zhouqu, Shatan Forestry, 2400m, 6.vii.1999, leg. Jian Yao (IZAS) [all transliterated from Chinese labels].</p></tp:treatment-sec><tp:treatment-sec sec-type="Distribution"><title>Distribution.</title><p>China (Gansu).</p></tp:treatment-sec><tp:treatment-sec sec-type="Diagnosis"><title>Diagnosis.</title><p>This new species is similar to <italic><tp:taxon-name>Fissocantharis fissiformis</tp:taxon-name></italic> (Švihla, 2005), but can be distinguished by the aedeagus: conjoint dorsal plate of parameres with median emargination of apical margin narrow and almost as deep as lateral ones, protuberances between median and lateral emarginations wide and nearly parallel-sided; ventral process of each paramere wide.
                        </p></tp:treatment-sec><tp:treatment-sec sec-type="Description"><title>Description.</title><p><bold>Male</bold> (<xref ref-type="fig" rid="F2">Fig. 8</xref>). Head yellow, with a inverse-trapeziform black marking on vertex, clypeus and mouthparts light yellow, apices of mandibles, terminal labial and maxillary palpomeres dark brown, antennae black, pronotum yellow, scutellun light yellow, elytra light yellow, slightly darkened at apices, legs yellow, femora slightly darkened at ap<!--PageBreak-->ices , tibiae black along upper sides, tarsi black, ventral parts of thorax and abdomen black, posterior and lateral margins of each abdominal ventrite and the whole last ventrite yellow.
                        </p><p>Head subquadrate, evenly narrowed behind eyes, dorsum densely and finely punctate, eyes slightly protruding, breadth across eyes wider than anterior margin of pronotum, terminal maxillary palpomeres long-triangular, widest near apices, antennae filiform and simple, extending to middle of elytra, antennomeres II about twice as long as wide, III about twice as long as II, V longest, XI slightly longer than X.</p><p>Pronotum subquadrate, slightly wider than long, widest at base, anterior margin arcuate, lateral margins diverging posteriorly, posterior margin almost straight, anterior angles rounded, posterior angles nearly vertical, disc densely and finely punctate as that on head, slightly convex on posterolateral parts.</p><p>Elytra about 5 times longer than pronotum, 4 times longer than humeral width, lateral margins slightly diverging posteriorly, disc slightly sparsely and largely punctate than that on pronotum.</p><p>Legs: all tarsal claws bifid, with lower claws slightly shorter than upper ones.</p><p>Aedeagus (<xref ref-type="fig" rid="F5">Figs 23–25</xref>): conjoint dorsal plate of parameres with median emargination of apical margin narrow and almost as deep as lateral ones, protuberances between median and lateral emarginations wide and nearly parallel-sided and rounded at apices, about half length of ventral process of each paramere in dorsal view; ventral process of each paramere wide, slightly turned outwards at apex in lateral view; median lobe without any sclerotized projection in dorsum.
                        </p><p><bold>Female.</bold> Body larger, eyes less protruding, antennae shorter and narrower than that of males, pronotum with disc slightly convex, elytra with lateral margins slightly diverging posteriorly, tarsal claws with lower claws distinctly shorter than upper ones.
                        </p></tp:treatment-sec><tp:treatment-sec sec-type="Variation in type series"><title>Variation in type series.</title><p>Sometimes head with a small rounded black marking on vertex, elytra entirely light yellow, legs with femora and tibiae entirely yellow. Body length: 7.0–9.0 mm; width: 1.6–2.0 mm.</p></tp:treatment-sec><tp:treatment-sec sec-type="Etymology"><title>Etymology.</title><p>This new specific name is derived from Latin <italic>macula</italic> (marking) and <italic>ceps</italic> (head), referring to its head with a black marking on vertex.
                        </p></tp:treatment-sec><tp:treatment-sec><!--Section generated to contain objects referenced in tp:taxon-treatment.--><fig id="F2" position="float" orientation="portrait"><label>Figures 5–10.</label><caption><p>Male habitus, dorsal view <bold>5</bold> <italic><tp:taxon-name>Fissocantharis yui</tp:taxon-name></italic> sp. n. <bold>6</bold> <italic><tp:taxon-name>Fissocantharis semimetallica</tp:taxon-name></italic> sp. n. <bold>7</bold> <italic><tp:taxon-name>Fissocantharis bicolorata</tp:taxon-name></italic> sp. n. <bold>8</bold> <italic><tp:taxon-name>Fissocantharis maculiceps</tp:taxon-name></italic> sp. n. <bold>9</bold> <italic><tp:taxon-name>Fissocantharis bimaculata</tp:taxon-name></italic> sp. n. <bold>10</bold> <italic><tp:taxon-name>Fissocantharis flava</tp:taxon-name></italic> sp. n.</p></caption><graphic xmlns:xlink="http://www.w3.org/1999/xlink" xlink:href="ZooKeys-152-043-g002.jpg" position="float" orientation="portrait" xlink:type="simple"/></fig><fig id="F5" position="float" orientation="portrait"><label>Figures 23–31.</label><caption><p>Aedeagi <bold>23–25</bold> <italic><tp:taxon-name>Fissocantharis maculiceps</tp:taxon-name></italic> sp. n. <bold>26–28</bold> <italic><tp:taxon-name>Fissocantharis bimaculata</tp:taxon-name></italic> sp. n. <bold>29–31</bold> <italic><tp:taxon-name>Fissocantharis flava</tp:taxon-name></italic> sp. n. <bold>23, 26, 29</bold> dorsal view <bold>24, 27, 30</bold> ventral view <bold>25, 28, 31</bold> lateral view. Scale bars: 1 mm.</p></caption><graphic xmlns:xlink="http://www.w3.org/1999/xlink" xlink:href="ZooKeys-152-043-g005.jpg" position="float" orientation="portrait" xlink:type="simple"/></fig></tp:treatment-sec></tp:taxon-treatment>
