# Supplementary material for: A taxonomic study on semifumata species-group of Fissocantharis Pic, with description of six new species from China and Myanmar (Coleoptera, Cantharidae)
Source: Zookeys. 2011 Dec 8;(152):43–61. doi: 10.3897/zookeys.152.2070 (PMC3234424; doi:10.3897/zookeys.152.2070)
Supplement: XML Treatment for Fissocantharis bimaculata [file zookeys.152.2070-treatment7.xml]

<!DOCTYPE tp:taxon-treatment
  PUBLIC "-//TaxonX//DTD Taxonomic Treatment Publishing DTD v0 20100105//EN" "tax-treatment-NSO.dtd">
<tp:taxon-treatment xmlns:tp="http://www.plazi.org/taxpub"><tp:treatment-meta><mixed-citation publication-type="journal"><person-group><name><surname>Yang</surname><given-names>Yuxia</given-names></name><name><surname>Yang</surname><given-names>Xingke</given-names></name></person-group><article-title>A taxonomic study on 
                    <italic>semifumata</italic> species-group of 
                    <italic>Fissocantharis</italic> Pic, with description of six new species from China and Myanmar (Coleoptera, Cantharidae)
                </article-title><source>Zookeys</source><day>8</day><month>12</month><year>2011</year><volume>2011</volume><issue>152</issue><fpage>43</fpage><lpage>61</lpage><pub-id pub-id-type="doi">10.3897/zookeys.152.2070</pub-id></mixed-citation></tp:treatment-meta><tp:nomenclature><tp:taxon-name>
                            <tp:taxon-name-part taxon-name-part-type="genus">Fissocantharis</tp:taxon-name-part>
                            <tp:taxon-name-part taxon-name-part-type="species">bimaculata</tp:taxon-name-part>
                        <object-id xmlns:xlink="http://www.w3.org/1999/xlink" xlink:type="simple">urn:lsid:zoobank.org:act:23308F99-71D6-40D9-BB4B-3B3F126A8DD8</object-id>
                        <object-id xmlns:xlink="http://www.w3.org/1999/xlink" xlink:type="simple">http://species-id.net/wiki/Fissocantharis_bimaculata</object-id>
                        </tp:taxon-name><tp:taxon-status xmlns:xlink="http://www.w3.org/1999/xlink" xlink:type="simple">sp. n.</tp:taxon-status><xref ref-type="fig" rid="F2">Figs 9</xref><xref ref-type="fig" rid="F5">26–28</xref></tp:nomenclature><tp:treatment-sec sec-type="Type material"><title>Type material.</title><p>Holotype ♂, CHINA, Sichuan, Mt. Emei, 1600m, 31.v.1979, leg. Jinwen Shang (IZAS). Paratype: 1♂, same locality, 1600–2100m, 24.vi.1955, leg. Le Wu (IZAS) [both transliterated from Chinese labels].</p></tp:treatment-sec><tp:treatment-sec sec-type="Distribution"><title>Distribution.</title><p>China (Sichuan).</p></tp:treatment-sec><tp:treatment-sec sec-type="Diagnosis"><title>Diagnosis.</title><p>This new species is related to <italic><tp:taxon-name>Fissocantharis semifumatoides</tp:taxon-name></italic> (Švihla, 2005), but distinguishable by the pronotum distinctly wider than long; elytra each with a black marking at apex, lateral margins distinctly diverging posteriorly.
                        </p></tp:treatment-sec><tp:treatment-sec sec-type="Description"><title>Description.</title><p><bold>Male</bold> (<xref ref-type="fig" rid="F2">Fig. 9</xref>). Body yellow, mouthparts dark brown, antennae black, elytra each with a large rounded black marking at apex, femora slightly darkened at apices, tibiae black along upper sides, tarsi black, meso- and metasterna and abdomen black, posterior and lateral margins of each abdominal ventrite and the whole last ventrite yellow.
                        </p><p>Head subquadrate, evenly narrowed behind eyes, dorsum densely and finely punctate, eyes moderately protruding, breadth across eyes slightly narrower than anterior margin of pronotum, terminal maxillary palpomeres long-triangular, widest near apices, antennae filiform and simple, extending to apical one-fifth of elytra, antennomeres II slightly widened apically, about twice as long as wide at apices, III about twice as long as II, V longest, XI slightly shorter than X.</p><p>Pronotum subquadrate, distinctly wider than long, widest at base, anterior margin arcuate, lateral margins diverging posteriorly, posterior margin almost straight, anterior angles rounded, posterior angles nearly vertical, disc densely and finely punctate as that on head, distinctly convex on posterolateral parts.</p><p>Elytra about 5 times longer than pronotum, 2.5 times longer than humeral width, lateral margins distinctly diverging posteriorly, disc slightly sparsely and largely punctate than that on pronotum.</p><p>Legs: pro- and mesotarsal claws bifid, with lower claws slightly shorter than upper ones.</p><p>Aedeagus (<xref ref-type="fig" rid="F5">Figs 26–28</xref>): conjoint dorsal plate of parameres with median emargination of apical margin narrow and distinctly deeper than lateral ones, protuberances between median and lateral emarginations wide and rounded at apices, almost as long as ventral process of each paramere in dorsal view; ventral process of each paramere wide, slightly turned outwards at apex in lateral view; median lobe without any sclerotized projection in dorsum.
                        </p><p>Body length: 9.0–11.0 mm; width: 2.5–3.0 mm.</p><p><bold>Female.</bold> Unknown.
                        </p></tp:treatment-sec><tp:treatment-sec sec-type="Etymology"><title>Etymology.</title><p>This new specific name is derived from Latin <italic>bi-</italic> (two) and <italic>macula</italic> (marking), referring to its elytra each with a black marking at apex.
                        </p></tp:treatment-sec><tp:treatment-sec sec-type="Remarks"><title>Remarks.</title><p>The metalegs of both holotype and paratype and antennomeres III–XI of paratype are missing. Besides, the left basal piece of holotype and basal pieces of aedeagus of paratype are damaged.</p></tp:treatment-sec><tp:treatment-sec><!--Section generated to contain objects referenced in tp:taxon-treatment.--><fig id="F2" position="float" orientation="portrait"><label>Figures 5–10.</label><caption><p>Male habitus, dorsal view <bold>5</bold> <italic><tp:taxon-name>Fissocantharis yui</tp:taxon-name></italic> sp. n. <bold>6</bold> <italic><tp:taxon-name>Fissocantharis semimetallica</tp:taxon-name></italic> sp. n. <bold>7</bold> <italic><tp:taxon-name>Fissocantharis bicolorata</tp:taxon-name></italic> sp. n. <bold>8</bold> <italic><tp:taxon-name>Fissocantharis maculiceps</tp:taxon-name></italic> sp. n. <bold>9</bold> <italic><tp:taxon-name>Fissocantharis bimaculata</tp:taxon-name></italic> sp. n. <bold>10</bold> <italic><tp:taxon-name>Fissocantharis flava</tp:taxon-name></italic> sp. n.</p></caption><graphic xmlns:xlink="http://www.w3.org/1999/xlink" xlink:href="ZooKeys-152-043-g002.jpg" position="float" orientation="portrait" xlink:type="simple"/></fig><fig id="F5" position="float" orientation="portrait"><label>Figures 23–31.</label><caption><p>Aedeagi <bold>23–25</bold> <italic><tp:taxon-name>Fissocantharis maculiceps</tp:taxon-name></italic> sp. n. <bold>26–28</bold> <italic><tp:taxon-name>Fissocantharis bimaculata</tp:taxon-name></italic> sp. n. <bold>29–31</bold> <italic><tp:taxon-name>Fissocantharis flava</tp:taxon-name></italic> sp. n. <bold>23, 26, 29</bold> dorsal view <bold>24, 27, 30</bold> ventral view <bold>25, 28, 31</bold> lateral view. Scale bars: 1 mm.</p></caption><graphic xmlns:xlink="http://www.w3.org/1999/xlink" xlink:href="ZooKeys-152-043-g005.jpg" position="float" orientation="portrait" xlink:type="simple"/></fig></tp:treatment-sec></tp:taxon-treatment>
