# Supplementary material for: A taxonomic study on semifumata species-group of Fissocantharis Pic, with description of six new species from China and Myanmar (Coleoptera, Cantharidae)
Source: Zookeys. 2011 Dec 8;(152):43–61. doi: 10.3897/zookeys.152.2070 (PMC3234424; doi:10.3897/zookeys.152.2070)
Supplement: XML Treatment for Fissocantharis flava [file zookeys.152.2070-treatment8.xml]

<!DOCTYPE tp:taxon-treatment
  PUBLIC "-//TaxonX//DTD Taxonomic Treatment Publishing DTD v0 20100105//EN" "tax-treatment-NSO.dtd">
<tp:taxon-treatment xmlns:tp="http://www.plazi.org/taxpub"><tp:treatment-meta><mixed-citation publication-type="journal"><person-group><name><surname>Yang</surname><given-names>Yuxia</given-names></name><name><surname>Yang</surname><given-names>Xingke</given-names></name></person-group><article-title>A taxonomic study on 
                    <italic>semifumata</italic> species-group of 
                    <italic>Fissocantharis</italic> Pic, with description of six new species from China and Myanmar (Coleoptera, Cantharidae)
                </article-title><source>Zookeys</source><day>8</day><month>12</month><year>2011</year><volume>2011</volume><issue>152</issue><fpage>43</fpage><lpage>61</lpage><pub-id pub-id-type="doi">10.3897/zookeys.152.2070</pub-id></mixed-citation></tp:treatment-meta><tp:nomenclature><tp:taxon-name>
                            <tp:taxon-name-part taxon-name-part-type="genus">Fissocantharis</tp:taxon-name-part>
                            <tp:taxon-name-part taxon-name-part-type="species">flava</tp:taxon-name-part>
                        <object-id xmlns:xlink="http://www.w3.org/1999/xlink" xlink:type="simple">urn:lsid:zoobank.org:act:CC97E9B5-717A-4CF1-A403-3DFA3F2CFED5</object-id>
                        <object-id xmlns:xlink="http://www.w3.org/1999/xlink" xlink:type="simple">http://species-id.net/wiki/Fissocantharis_flava</object-id>
                        </tp:taxon-name><tp:taxon-status xmlns:xlink="http://www.w3.org/1999/xlink" xlink:type="simple">sp. n.</tp:taxon-status><xref ref-type="fig" rid="F2">Figs 10</xref><xref ref-type="fig" rid="F5">29–31</xref></tp:nomenclature><tp:treatment-sec sec-type="Type material"><title>Type material.</title><p>Holotype ♂, CHINA, Sichuan, Wanxian, Wangerbao, 1200m, 28.v.1994, leg. Wenzhu Li [transliterated from Chinese label] (IZAS). Paratypes: 1♀, same locality, 27.v.1994, leg. Xingke Yang (IZAS); 1♂, W. Guizhou prov., Leigongshan, Xijiang, 1200–1900m, 29.v–2.vi.1997, lgt. Bolm (IZAS).<!--PageBreak--></p></tp:treatment-sec><tp:treatment-sec sec-type="Distribution"><title>Distribution.</title><p>China (Sichuan, Guizhou).</p></tp:treatment-sec><tp:treatment-sec sec-type="Diagnosis"><title>Diagnosis.</title><p>This new species is similar to <italic><tp:taxon-name>Fissocantharis bimaculata</tp:taxon-name></italic> sp. n., but differs in the following characters: pronotum slightly wider than long in male; elytra entirely yellow; aedeagus: conjoint dorsal plate of parameres with median emargination of apical margin slightly wide and inverse-trapeziform, protuberances between median and lateral emarginations truncated at apices.
                        </p></tp:treatment-sec><tp:treatment-sec sec-type="Description"><title>Description.</title><p><bold>Male</bold> (<xref ref-type="fig" rid="F2">Fig. 10</xref>). Body yellow, apices of mandibles dark brown, antennae black, antennomeres I yellow, slightly darkened at apices, femora black at apices, tibiae black along upper sides, tarsi black, metasternum and abdomen black, posterior and lateral margins of each abdominal ventrite and the whole last 2 ventrites yellow.
                        </p><p>Head subquadrate, evenly narrowed behind eyes, dorsum densely and finely punctate, eyes moderately protruding, breadth across eyes slightly wider than anterior margin of pronotum, terminal maxillary palpomeres long-triangular, widest near apices, antennae filiform and simple, extending to apical one-fourth of elytra, antennomeres II slightly widened apically, about twice as long as wide at apices, III about twice as long as II, V longest, XI slightly longer than X.</p><p>Pronotum subquadrate, slightly wider than long, widest at base, anterior margin arcuate, lateral margins diverging posteriorly, posterior margin almost straight, anterior angles rounded, posterior angles nearly vertical, disc densely and finely punctate as that on head, distinctly convex on posterolateral parts.</p><p>Elytra about 5 times longer than pronotum, 2.5 times longer than humeral width, lateral margins distinctly diverging posteriorly, disc slightly sparsely and largely punctate than that on pronotum.</p><p><!--PageBreak--><!--PageBreak--><!--PageBreak-->Legs: all tarsal claws bifid, with lower claws slightly shorter than upper ones.</p><p>Aedeagus (<xref ref-type="fig" rid="F5">Figs 29–31</xref>): conjoint dorsal plate of parameres with median emargination of apical margin slightly wide and inverse-trapeziform, distinctly deeper than lateral ones, protuberances between median and lateral emarginations wide and truncated at apices, almost as long as ventral process of each paramere in dorsal view; ventral process of each paramere wide, slightly turned outwards at apex in lateral view; median lobe without any sclerotized projection in dorsum.
                        </p><p><bold>Female.</bold> Body larger, eyes less protruding than that of males, pronotum distinctly wider than long, disc slightly convex, tarsal claws with lower claws distinctly shorter than upper ones.
                        </p><p>Body length: 10.0–14.0 mm; width: 2.0–3.5 mm.</p></tp:treatment-sec><tp:treatment-sec sec-type="Etymology"><title>Etymology.</title><p>This new specific name is derived from Latin <italic>flavus</italic> (yellow), referring to its yellow elytra.
                        </p></tp:treatment-sec><tp:treatment-sec sec-type="Remarks"><title>Remarks.</title><p>The female paratype with right antenna, left antennomeres III–XI, left metatarsomere V and right metatarsomeres III–V are missing.</p><fig id="F5" position="float" orientation="portrait"><label>Figures 23–31.</label><caption><p>Aedeagi <bold>23–25</bold> <italic><tp:taxon-name>Fissocantharis maculiceps</tp:taxon-name></italic> sp. n. <bold>26–28</bold> <italic><tp:taxon-name>Fissocantharis bimaculata</tp:taxon-name></italic> sp. n. <bold>29–31</bold> <italic><tp:taxon-name>Fissocantharis flava</tp:taxon-name></italic> sp. n. <bold>23, 26, 29</bold> dorsal view <bold>24, 27, 30</bold> ventral view <bold>25, 28, 31</bold> lateral view. Scale bars: 1 mm.</p></caption><graphic xmlns:xlink="http://www.w3.org/1999/xlink" xlink:href="ZooKeys-152-043-g005.jpg" position="float" orientation="portrait" xlink:type="simple"/></fig></tp:treatment-sec><tp:treatment-sec><!--Section generated to contain objects referenced in tp:taxon-treatment.--><fig id="F2" position="float" orientation="portrait"><label>Figures 5–10.</label><caption><p>Male habitus, dorsal view <bold>5</bold> <italic><tp:taxon-name>Fissocantharis yui</tp:taxon-name></italic> sp. n. <bold>6</bold> <italic><tp:taxon-name>Fissocantharis semimetallica</tp:taxon-name></italic> sp. n. <bold>7</bold> <italic><tp:taxon-name>Fissocantharis bicolorata</tp:taxon-name></italic> sp. n. <bold>8</bold> <italic><tp:taxon-name>Fissocantharis maculiceps</tp:taxon-name></italic> sp. n. <bold>9</bold> <italic><tp:taxon-name>Fissocantharis bimaculata</tp:taxon-name></italic> sp. n. <bold>10</bold> <italic><tp:taxon-name>Fissocantharis flava</tp:taxon-name></italic> sp. n.</p></caption><graphic xmlns:xlink="http://www.w3.org/1999/xlink" xlink:href="ZooKeys-152-043-g002.jpg" position="float" orientation="portrait" xlink:type="simple"/></fig></tp:treatment-sec></tp:taxon-treatment>
